# Supplementary material for: Exogenous Melatonin Alleviated Leaf Yellowing via Inhibiting Respiration and Ethylene Biosynthesis during Shelf Life in Pakchoi
Source: Plants (Basel). 2022 Aug 12;11(16):2102. doi: 10.3390/plants11162102 (PMC9416342; doi:10.3390/plants11162102)
Supplement: Supplementary file 1 [file plants-11-02102-s001.zip]

Archive with 1 entries (1 files):
- plants-1852160-supplementary.pdf
